# Supplementary material for: Alphavirus Evasion of Zinc Finger Antiviral Protein (ZAP) Correlates with CpG Suppression in a Specific Viral nsP2 Gene Sequence
Source: Viruses. 2023 Mar 24;15(4):830. doi: 10.3390/v15040830 (PMC10145277; doi:10.3390/v15040830)
Supplement: Supplementary file 1 [file viruses-15-00830-s001.zip]

Archive with 1 entries (1 files):
- viruses-2292108-supplementary.pdf
